# Supplementary material for: Enhancement of astaxanthin production in Xanthophyllomyces dendrorhous by efficient method for the complete deletion of genes
Source: Microb Cell Fact. 2016 Sep 13;15(1):155. doi: 10.1186/s12934-016-0556-x (PMC5022159; doi:10.1186/s12934-016-0556-x)
Supplement: Supplementary file 1 — 10.1186/s12934-016-0556-x DNA seuence of primers used in this study. [file 12934_2016_556_MOESM1_ESM.csv]

Additional File1 DNA seuence of primers used in this study
Pgpd-fw	aggcctactagtcaattgCAAGTCGAGGGAACCCGAGAG
Tgpd-rv	aggcctttaattaaccatggTGGAAGGGCTGCTGATGGAC
g-CYP61-5'-fw (primer #1)	TGAGAGTGCACcatatggcggccgcgctagcGTTGACACCGCAAAGGTTTC
g-CYP61-5'-rv	ttgactagtaggcctCCACTACAAACATCAATAGG
g-CYP61-3'-fw	gttaattaaaggcctTACTCCTCTGGAGCCTATCTC
g-CYP61-3'-rv (primer #2)	atttcacaccgcatatggcggccgcgctagcGCTCGCCTCCTGAAGGATGG
primer #3	GCAGTACTTCGAAATGTTATCC
primer #4	CACAATGACGTTGATGCCCC
primer #5	CACGAGCTCGATGGTAAGAGTGTTAGAGAAGTAG
primer #6	CAGCTGCAGACGGTTCTCTCCAAACCCTCTC
